# Supplementary material for: Functional Trait Variation Among and Within Species and Plant Functional Types in Mountainous Mediterranean Forests
Source: Front Plant Sci. 2020 Mar 4;11:212. doi: 10.3389/fpls.2020.00212 (PMC7065597; doi:10.3389/fpls.2020.00212)
Supplement: Supplementary file 2 [file Table_12.xlsx]

## Sheet: Sheet1
	Table S12: Number of individuals sampled per plot for functional traits measurments
Plot	Abies borisii-regis	Abies cephalonica	Acer campestre	Acer obtusatum	Acer platanoides	Arbutus andrachne	Arbutus unedo	Betula pendula	Carpinus betulus	Carpinus orientalis	Castanea sativa	Cercis siliquastrum	Cornus mas	Cornus san	Corylus avellana	Cotinus coggygria	Fagus sylvatica	Fraxinus ornus	Ilex aquifolium	Juglans regia	Malus communis	Ostrya carpinifolia	Phillyrea latifolia	Picea abies	Pinus halepensis	Pinus nigra	Pinus sylvestris	Pistacia terebinthus	Populus tremula	Quercus cerris	Quercus coccifera	Quercus frainetto	Quercus ilex	Quercus pubescens	Quercus rotundifolia	Salix alba	Salix caprea	Sorbus domestica	Tillia platyphyllos	Total
DIR-01		6									5																													11
DIR-02		6									5																													11
DIR-03		2																					1		4						3			1						11
DOX-01		3																								7					1	2								13
DOX-03		6																													2	6								14
GROX-01																	4				1					5						1								11
GROX-03																	10																							10
GROX-04		5																																						5
HOL-01																	6					3										1								10
HOL-02																																5								5
HOL-03											1						4									2							1	2						10
HOL-04							2																			4					1	1		2						10
HYM-01							5																2		5						5									17
HYM-02							2																2		4			1			2									11
KIS-01	2																4					2																		8
KIS-02			3		1																	3												1						8
KIS-03	4																4																							8
KIS-04	1		1																												2			4						8
KIS-05																									5															5
OLY-01						1	1		2							1						2				3				1			3		1					15
OLY-02					1	1											5									3														10
OLY-03																	2	2				1				4								3						12
OLY-04						2	1											1					1			2					1		2		1					11
OLY-05			1							2												2				3				3										11
OLY-06	1																3		1			2				2				2										11
OLY-07										2								1				2	1								1		1						1	9
PETR-01						1	3									2												2			2		3							13
PLA-01																																7								7
PLA-02										2		2				1						1						1		2	1	1								11
PLA-03										2												1						2		1		1								7
PLA-04	4										3																			1		1								9
PNAS-01											2															2						7								11
PNAS-02		3																								6														9
PNAS-03																										7														7
PSOS-01		6																																						6
PSOS-02		7																																						7
PSOS-03		2																					1								3			3						9
PTHA-01						5																	5		5						5									20
PTHA-03																									5						5									10
PTHA-04						2	1									1							1		4			1			1									11
ROD-01															3		3							1			4			2										13
ROD-02	2																5																				2			9
ROD-03															2			3				1								3		2								11
ROD-04																	3							5			2													10
ROD-05														1	1			1				2							4	1										10
ROD-06								2		2							4										3										1			12
ROD-07								2									2							5			2										1			12
ROD-08								3	1								2										2													8
ROD-09	3																3	1									8													15
TAY-01		1								1																7														9
TAY-02		7														1							2			2					2									14
TAY-03											2																				2	3		3						10
VAR-01		8									2									1																				11
VAR-02																															2	8								10
VLC-01	4																1					1				2														8
VLC-02																	7																							7
VLC-03	1																2									5														8
VLC-04			1	1									1		1		3									8												1		16
ZAG-01																														6		5								11
ZAG-02										1												1				2				3		2								9
ZAG-03	3			1									1				2									3										1				11
